# Supplementary material for: Extensive thoracoabdominal aortic aneurysm as initial presentation in Takayasu arteritis: case series and literature review
Source: Eur Heart J Case Rep. 2023 Dec 18;8(1):ytad627. doi: 10.1093/ehjcr/ytad627 (PMC10766067; doi:10.1093/ehjcr/ytad627)
Supplement: ytad627_Supplementary_Data [file ytad627_supplementary_data.zip]

Archive with 3 entries (3 files):
- Movie 2. No endoleak after deployment of distal graft.mp4
- Supplementary Figure 1.JPG
- Movie 1. Type IB endoleak.mp4
